# Supplementary material for: Association between coronary artery disease and incident cancer risk: a systematic review and meta-analysis of cohort studies
Source: PeerJ. 2023 Feb 23;11:e14922. doi: 10.7717/peerj.14922 (PMC9968460; doi:10.7717/peerj.14922)
Supplement: Supplemental Information 2 [file peerj-11-14922-s002.csv]

Study	Country	Article type	CAD subtype	Men	Duration	Age	OR	LL	UL	lnOR	SElnOR
Pehrsson, 2005(men)	non-Asia	cohort	MI	100	9.3	N/A	1.08	1.04	1.11	0.076961041	0.016617169
Pehrsson, 2005(women)	non-Asia	cohort	MI	0	9.3	N/A	1.15	1.09	1.21	0.139761942	0.026643537
Erichsen, 2013	non-Asia	cohort	MI	63.8	3.1(0-33)	69.4	1.08	1.05	1.11	0.076961041	0.014175982
Rinde, 2017	non-Asia	cohort	MI	62	15.7	62	1.46	1.21	1.77	0.378436436	0.097030405
Malmborg, 2018	non-Asia	cohort	MI	61.2	0.5-17	62.8	0.97	0.92	1.01	-0.030459207	0.023809168
Thomas II, 2012	non-Asia	cohort	CHD	100	4	66	1.35	1.08	1.67	0.300104592	0.111189435
Handy, 2016	non-Asia	cohort	CHD	47.1	10.2 ( IQ: 9.7-10.7 yrs)	62.2	1.53	1.18	1.99	0.425267735	0.13332148
Suzuki, 2017	Asia	cohort	CHD	59	2.8(1.82-3.67)	65	1.42	1.02	1.96	0.350656872	0.166617818
Vinter 2017(men,CAC1-99)	non-Asia	cohort	CHD	100	2.8 (IQ: 1.5-4.2)	57.3	1.07	0.83	1.39	0.067658648	0.131539114
Vinter 2017(men,CAC 100-399 )	non-Asia	cohort	CHD	100	2.8 (IQ: 1.5-4.2)	61.4	1.24	0.94	1.63	0.21511138	0.140422301
Vinter 2017(men,CAC 400-999 )	non-Asia	cohort	CHD	100	2.8 (IQ: 1.5-4.2)	63.3	0.88	0.62	1.25	-0.127833372	0.178872284
Vinter 2017(men,CAC>=1000 )	non-Asia	cohort	CHD	100	2.8 (IQ: 1.5-4.2)	66.5	0.96	0.66	1.41	-0.040821995	0.193649273
Vinter 2017(women,CAC1-99)	non-Asia	cohort	CHD	0	2.9(IQ: 1.7-4.3)	62.1	0.96	0.77	1.19	-0.040821995	0.111050528
Vinter 2017(women,CAC 100-399 )	non-Asia	cohort	CHD	0	2.9(IQ: 1.7-4.3)	65.3	0.99	0.75	1.31	-0.010050336	0.142272758
Vinter 2017(women,CAC 400-999 )	non-Asia	cohort	CHD	0	2.9(IQ: 1.7-4.3)	68	1.11	0.76	1.62	0.104360015	0.193077295
Vinter 2017(women,CAC>=1000 )	non-Asia	cohort	CHD	0	2.9(IQ: 1.7-4.3)	70.4	1.16	0.73	1.83	0.148420005	0.23444559
Kwa, 2020	Asia	cohort	CHD	72.1	4.56 ( IQ: 3.06¡V6.13)	63.5	1.06	1.04	1.09	0.058268908	0.011978822
Peng, 2020(CAC 1-399)	non-Asia	cohort	CHD	74.3	12.3¡Ó 3.9	56.5	1.1	0.95	1.28	0.09531018	0.076059534
Peng, 2020(CAC400-999)	non-Asia	cohort	CHD	82.5	12.3¡Ó 3.9	63	1.18	0.94	1.47	0.165514438	0.114065766
Peng, 2020(CAC>1000)	non-Asia	cohort	CHD	86.3	12.3¡Ó 3.9	66.3	1.51	1.19	1.91	0.412109651	0.120701514
Dzaye, 2021(lung and CRC, CAC1-99)	non-Asia	cohort	CHD	47.3	12.9 ¡Ó 3.1	66.2	1.2	0.81	1.78	0.182321557	0.200850611
Dzaye, 2021((lung and CRC, CAC100-399)	non-Asia	cohort	CHD	47.3	12.9 ¡Ó 3.1	66.2	1.87	1.2	2.92	0.625938431	0.226852566
Dzaye, 2021((lung and CRC, CAC>=400)	non-Asia	cohort	CHD	47.3	12.9 ¡Ó 3.1	66.2	2.01	1.2	3.35	0.698134722	0.26189765
Dzaye, 2021(men-specific, CAC1-99)	non-Asia	cohort	CHD	100	12.9 ¡Ó 3.1	65.1	1.52	1	2.3	0.418710335	0.212476817
Dzaye, 2021(men-specific, CAC100-399)	non-Asia	cohort	CHD	100	12.9 ¡Ó 3.1	65.1	1.07	0.62	1.85	0.067658648	0.27888302
Dzaye, 2021(men-specific, CAC>=400)	non-Asia	cohort	CHD	100	12.9 ¡Ó 3.1	65.1	1.13	0.65	1.95	0.122217633	0.280258237
Dzaye, 2021(women-specific, CAC1-99)	non-Asia	cohort	CHD	0	12.9 ¡Ó 3.1	64.3	0.76	0.44	1.3	-0.274436846	0.276363474
Dzaye, 2021(women-specific, CAC100-399)	non-Asia	cohort	CHD	0	12.9 ¡Ó 3.1	64.3	0.54	0.24	1.19	-0.616186139	0.408436138
Dzaye, 2021(women-specific, CAC>=400)	non-Asia	cohort	CHD	0	12.9 ¡Ó 3.1	64.3	1.13	0.51	2.51	0.122217633	0.406537578
